# Supplementary material for: The Drosophila chromosomal protein Mst77F is processed to generate an essential component of mature sperm chromatin
Source: Open Biol. 2016 Nov 3;6(11):160207. doi: 10.1098/rsob.160207 (PMC5133442; doi:10.1098/rsob.160207)
Supplement: The Drosophila chromosomal protein Mst77F is processed to generate an essential component of mature sperm chromatin Shuhei Kimura and Benjamin Loppin. DOI 10.1098/rsob.1600207 [file rsob160207supp2.xlsx]

## Sheet: Sheet1
	Genotype	wild type				Mst77FΔ1				Mst77FΔ2				Mst77FΔ3
	#Testis	total	bundled	disrupted	bundled/total	total	bundled	disrupted	bundled/total	total	bundled	disrupted	bundled/total	total	bundled	disrupted	bundled/total
	#1	16	16	0	1	10	0	10	0	5	0	5	0	3	0	3	0
	#2	13	13	0	1	9	0	9	0	10	0	10	0	4	0	4	0
	#3	11	11	0	1	14	0	14	0	12	0	12	0	3	0	3	0
	#4	11	11	0	1	12	0	12	0	12	0	12	0	4	0	4	0
	#5	21	21	0	1	5	0	5	0	11	0	11	0	2	0	2	0
	#6	8	8	0	1	10	0	10	0	8	0	8	0	5	0	5	0
	#7	12	12	0	1	13	0	13	0	13	0	13	0	2	0	2	0
	#8	16	16	0	1	5	0	5	0	9	0	9	0	5	0	5	0
	#9	6	6	0	1	7	0	7	0	12	0	12	0	6	0	6	0
	#10	15	15	0	1	7	0	7	0	15	0	15	0	3	0	3	0
	#11	19	19	0	1	7	0	7	0	15	0	15	0	5	0	5	0
	#12	3	2	1	0.666667	8	0	8	0	15	0	15	0	5	0	5	0
	#13	16	16	0	1	9	0	9	0	10	0	10	0	4	0	4	0
	#14	11	11	0	1	8	0	8	0	14	0	14	0	10	0	10	0
	#15	13	13	0	1	14	0	14	0	6	0	6	0	6	0	6	0
	#16	19	19	0	1	11	0	11	0	11	0	11	0	6	1	5	0.166667
	#17	9	9	0	1	7	0	7	0	10	0	10	0	7	1	6	0.142857
	#18	11	11	0	1	8	0	8	0	9	0	9	0	8	0	8	0
	#19	12	12	0	1	7	0	7	0	9	0	9	0	8	0	8	0
	#20	11	8	3	0.727273	7	0	7	0	10	0	10	0	6	0	6	0
	Total	253				178				216				102
	Average				0.969697				0				0				0.0154762
	SD				0.0937875				0				0				0.047791
	Genotype	Mst77FΔ1/ Df(3L)BSC452				Mst77FΔ1/ Mst77FΔ2				P{gMst77F}, Mst77FΔ1/ Mst77FΔ1
	#Testis	total	bundled	disrupted	bundled/total	total	bundled	disrupted	bundled/total	total	bundled	disrupted	bundled/total
	#1	10	0	10	0	7	0	7	0	7	7	0	1
	#2	11	4	7	0.363636	12	0	12	0	7	3	4	0.428571
	#3	11	6	5	0.545455	6	4	2	0.666667	10	8	2	0.8
	#4	7	0	7	0	15	0	15	0	8	5	3	0.625
	#5	8	0	8	0	5	0	5	0	6	5	1	0.833333
	#6	9	1	8	0.111111	11	11	0	1	11	11	0	1
	#7	8	0	8	0	12	0	12	0	10	9	1	0.9
	#8	4	2	2	0.5	9	0	9	0	14	11	3	0.785714
	#9	7	0	7	0	3	0	3	0	7	7	0	1
	#10	14	0	14	0	9	0	9	0	12	10	2	0.833333
	#11	14	0	14	0	9	0	9	0	15	15	0	1
	#12	18	6	12	0.333333	8	0	8	0	10	10	0	1
	#13	13	0	13	0	10	1	9	0.1	11	11	0	1
	#14	6	0	6	0	14	0	14	0	9	9	0	1
	#15	4	0	4	0	8	0	8	0	9	8	1	0.888889
	#16	5	0	5	0	9	0	9	0	9	5	4	0.555556
	#17	5	0	5	0	13	0	13	0	10	9	1	0.9
	#18	8	0	8	0	9	0	9	0	10	10	0	1
	#19	8	0	8	0	8	0	8	0	5	5	0	1
	#20	6	1	5	0.166667	8	0	8	0	7	7	0	1
	Total	176				185				187
	Average				0.10101				0.0883333				0.87752
	SD				0.181648				0.261412				0.168348
	Supplemental Table 1 Quantification of spermatid nuclear defects shown in figure 2D-F
	20 testes were analyzed for each indicated genotype. For each testis, the total number of post-IC spermatid nuclear bundles is indicated.
	bundled; the number of normal spermatid nuclear bundles, disrupted; the number of abnormal spermatid nuclear bundles, SD; standard deviation
